# Supplementary material for: Monitoring tumor response to the vascular disrupting agent CKD-516 in a rabbit VX2 intramuscular tumor model using PET/MRI: Simultaneous evaluation of vascular and metabolic parameters
Source: PLoS One. 2018 Feb 13;13(2):e0192706. doi: 10.1371/journal.pone.0192706 (PMC5811032; doi:10.1371/journal.pone.0192706)
Supplement: S1 File — (XLSX) [file pone.0192706.s001.xlsx]

## Sheet: Data
ID	Name	side	group	time	Ktrans	iAUC	size	SUVmax	SUVmean	MTV	TLG	TV
1	Rabbit2_R	1	control	1	0.26	24.61	21.3	13.19	8.76	5.85	51.25	8.03
1	Rabbit2_L	2	control	1	0.26	28.01	22.2	13.51	8.68	7.24	62.84	8.85
1	Rabbit2_R	1	control	2	0.28	39.48	20.8	6.64	4.47	6.95	31.07	7.63
1	Rabbit2_L	2	control	2	0.19	35.22	21.9	6.83	4.41	8.03	35.41	10.19
1	Rabbit2_R	1	control	3	0.14	14.47	24.9	9.76	5.96	12.64	75.33	17.23
1	Rabbit2_L	2	control	3	0.19	17.74	26.8	10.81	6.65	17.34	115.31	20.68
2	Rabbit4_R	1	control	1	0.21	19.54	20.2	7.91	4.84	4.1	19.84	9.98
2	Rabbit4_L	2	control	1	0.22	19.77	19.3	6.99	4.43	4.25	18.83	7.09
2	Rabbit4_R	1	control	2	0.23	23.39	20.7	11.61	7.46	4.95	36.93	10.41
2	Rabbit4_L	2	control	2	0.19	19.87	20.2	11.32	6.99	4.63	32.36	8.03
2	Rabbit4_R	1	control	3	0.18	18.78	23.8	12.76	7.19	11.45	82.33	17.74
2	Rabbit4_L	2	control	3	0.15	15.65	24.3	9.85	6.17	14.02	86.5	16.35
3	Rabbit6_R	1	control	1	0.49	43.51	12	7.59	4.65	1.85	8.6	3.04
3	Rabbit6_L	2	control	1	0.5	44.62	14.5	7.83	4.97	3.27	16.25	4.69
3	Rabbit6_R	1	control	2	0.38	33.7	12	5.29	3.11	2.89	8.99	3.53
3	Rabbit6_L	2	control	2	0.39	34.63	15.2	5.62	3.56	4.17	14.85	5.68
3	Rabbit6_R	1	control	3	0.2	16.75	16.4	5.63	3.04	5.68	17.27	6.45
3	Rabbit6_L	2	control	3	0.15	13.81	20.9	9.92	5.52	9.2	50.78	12.52
4	Rabbit12_R	1	control	1	0.21	21.73	13.7	6.23	3.9	1.56	6.08	2.38
4	Rabbit12_L	2	control	1	0.21	21.01	14.1	6.54	3.79	2.1	7.96	3.7
4	Rabbit12_R	1	control	2	0.21	17.84	12.9	4.08	2.6	2.22	5.77	2.47
4	Rabbit12_L	2	control	2	0.25	22.36	14.3	3.85	2.37	3.37	7.99	3.89
4	Rabbit12_R	1	control	3	0.33	30	19.7	5.89	3.5	5.65	19.78	7.28
4	Rabbit12_L	2	control	3	0.22	21.43	19.9	5.72	3.61	9.57	34.55	10.08
5	Rabbit11_R	1	treated	1	0.26	26.28	20.3	4.4	2.95	5.31	15.66	7.98
5	Rabbit11_L	2	treated	1	0.29	29.73	19	4.59	2.99	3.34	9.99	5.48
5	Rabbit11_R	1	treated	2	0.09	4.47	20	3.47	1.92	4.07	7.81	7.65
5	Rabbit11_L	2	treated	2	0.13	7.67	19.7	3.69	2.35	4.34	10.2	6.25
5	Rabbit11_R	1	treated	3	0.13	13.12	21.3	2.43	1.31	9.12	11.95	9.42
5	Rabbit11_L	2	treated	3	0.13	11.25	23.7	2.65	1.43	6.6	9.44	9.21
6	Rabbit13_R	1	treated	1	0.23	22.96	15.3	4.01	2.42	2.39	5.78	2.62
6	Rabbit13_L	2	treated	1	0.22	20.79	13.3	6.05	3.8	2.6	9.88	3.41
6	Rabbit13_R	1	treated	2	0.19	17.35	15.2	6.09	3.77	2.69	10.14	2.53
6	Rabbit13_L	2	treated	2	0.17	15.13	12.4	6.3	3.94	3.44	13.55	3.56
6	Rabbit13_R	1	treated	3	0.15	19.71	17	3.18	2.02	5.46	11.03	4.2
6	Rabbit13_L	2	treated	3	0.19	25.77	16	3.19	1.88	6.2	11.66	6.02
7	Rabbit14_R	1	treated	1	0.36	32.85	12.6	9.3	5.9	1.23	7.26	2.22
7	Rabbit14_L	2	treated	1	0.43	39.05	12.6	9.4	5.68	2.96	16.81	3.23
7	Rabbit14_R	1	treated	2	0.22	20.25	12.6	6.43	3.81	1.83	6.97	2.39
7	Rabbit14_L	2	treated	2	0.23	18.22	12.4	9.02	5.42	3.85	20.87	3.76
7	Rabbit14_R	1	treated	3	0.23	29.19	14.4	7.1	3.86	1.34	5.17	3.95
7	Rabbit14_L	2	treated	3	0.37	34.56	17.2	8.28	4.91	7.79	38.25	9.61
8	Rabbit15_R	1	treated	1	0.22	21.66	12.1	8.42	5.26	1.88	9.89	3.11
8	Rabbit15_L	2	treated	1	0.24	22.29	14.1	6.41	3.93	2.73	10.73	2.99
8	Rabbit15_R	1	treated	2	0.16	13.58	13	7.26	4.52	3.16	14.28	3.52
8	Rabbit15_L	2	treated	2	0.2	16.69	11.7	6.91	4.36	4.02	17.53	3.75
8	Rabbit15_R	1	treated	3	0.23	22.98	15.3	8.6	4.9	4.33	21.22	6.48
8	Rabbit15_L	2	treated	3	0.13	11.31	19	8.9	5.58	8	44.64	7.93
9	Rabbit17_R	1	treated	1	0.26	25.99	23	6.58	3.96	3.38	13.38	8.62
9	Rabbit17_L	2	treated	1	0.25	23.34	18.9	5.22	3.19	2.26	7.21	5.93
9	Rabbit17_R	1	treated	2	0.11	7.82	19	4.57	2.53	5.02	12.7	8.98
9	Rabbit17_L	2	treated	2	0.13	8.37	17.9	3.99	2.41	4.16	10.03	5.44
9	Rabbit17_R	1	treated	3	0.22	24.45	29.2	5.97	3.19	5.53	17.64	14.5
9	Rabbit17_L	2	treated	3	0.21	19.95	22.4	4.94	2.81	6.51	18.29	9.22

## Sheet: Change
ID	Name	side	group	ΔKtrans4H	ΔiAUC4H	Δsize4H	Δsuvmax4H	Δsuvmean4H	ΔMTV4H	ΔTLG4H	ΔTV4H	ΔKtrans1W	ΔiAUC1W	Δsize1W	Δsuvmax1W	Δsuvmean1W	ΔMTV1W	ΔTLG1W	ΔTV1W
1	Rabbit2_R	1	0	8.59	60.41	-2.35	-49.66	-48.97	18.8	-39.38	-4.98	-45.31	-41.23	16.9	-26	-31.96	116.07	47.01	114.57
1	Rabbit2_L	2	0	-26.25	25.75	-1.35	-49.44	-49.19	10.91	-43.65	15.14	-28.19	-36.65	20.72	-19.99	-23.39	139.5	83.49	133.67
2	Rabbit4_R	1	0	10.24	19.68	2.48	46.78	54.13	20.73	86.09	4.31	-14.63	-3.92	17.82	61.31	48.55	179.27	314.86	77.76
2	Rabbit4_L	2	0	-15.14	0.49	4.66	61.95	57.79	8.94	71.9	13.26	-32.57	-20.86	25.91	40.92	39.28	229.88	359.45	130.61
3	Rabbit6_R	1	0	-22.95	-22.54	0	-30.3	-33.12	56.22	4.48	16.12	-58.2	-61.5	36.67	-25.82	-34.62	207.03	100.72	112.17
3	Rabbit6_L	2	0	-22.13	-22.39	4.83	-28.22	-28.37	27.52	-8.66	21.11	-70.22	-69.05	44.14	26.69	11.07	181.35	212.48	166.95
4	Rabbit12_R	1	0	-1.43	-17.91	-0.77	-34.51	-33.33	42.31	-5.13	3.78	58.1	38.05	43.8	-5.46	-10.26	262.18	225.03	205.88
4	Rabbit12_L	2	0	20.77	6.39	2.14	-41.13	-37.47	60.48	0.35	5.14	6.28	1.99	41.13	-12.54	-4.75	355.71	334.07	172.43
5	Rabbit11_R	1	1	-66.02	-83	-1.48	-21.14	-34.92	-23.35	-50.11	-4.14	-48.44	-50.07	4.93	-44.77	-55.59	71.75	-23.73	18.05
5	Rabbit11_L	2	1	-55.52	-74.2	3.68	-19.61	-21.4	29.94	2.13	14.05	-53.79	-62.16	24.74	-42.27	-52.17	97.6	-5.49	68.07
6	Rabbit13_R	1	1	-19.23	-24.42	-0.65	51.87	55.79	12.55	75.34	-3.44	-36.75	-14.13	11.11	-20.7	-16.53	128.45	90.69	60.31
6	Rabbit13_L	2	1	-22.12	-27.23	0.81	4.13	3.68	32.31	37.18	4.4	-11.98	23.96	20.3	-47.27	-50.53	138.46	17.98	76.54
7	Rabbit14_R	1	1	-38.46	-38.36	0	-30.86	-35.42	48.78	-3.92	7.66	-36.81	-11.13	14.29	-23.66	-34.58	8.94	-28.73	77.93
7	Rabbit14_L	2	1	-45.58	-53.35	3.33	-4.04	-4.58	30.07	24.11	16.41	-13.49	-11.5	36.51	-11.91	-13.56	163.18	127.5	197.52
8	Rabbit15_R	1	1	-26.82	-37.34	7.44	-13.78	-14.07	68.09	44.44	13.18	4.55	6.07	26.45	2.14	-6.84	130.32	114.56	108.36
8	Rabbit15_L	2	1	-17.23	-25.14	2.63	7.8	10.94	47.25	63.36	25.42	-46.22	-49.27	34.75	38.85	41.98	193.04	316.07	165.22
9	Rabbit17_R	1	1	-59.54	-69.9	0.53	-30.55	-36.11	48.52	-5.11	4.18	-15.65	-5.93	26.96	-9.27	-19.44	63.61	31.8	68.21
9	Rabbit17_L	2	1	-48.58	-64.15	-1.1	-23.56	-24.45	84.07	39.06	-8.26	-17	-14.53	18.52	-5.36	-11.91	188.05	153.74	55.48
